# Supplementary material for: Kinetic photovoltage along semiconductor-water interfaces
Source: Nat Commun. 2021 Aug 17;12:4998. doi: 10.1038/s41467-021-25318-8 (PMC8371154; doi:10.1038/s41467-021-25318-8)
Supplement: Supplementary file 4 — Supplementary Software 1 [file 41467_2021_25318_MOESM4_ESM.zip]

Archive with 6 entries (6 files):
- Supplementary Software 1/licence.txt
- Supplementary Software 1/main.m
- Supplementary Software 1/main_OnOff.m
- Supplementary Software 1/read me.txt
- Supplementary Software 1/realtime.m
- Supplementary Software 1/u.m
