# Supplementary material for: Kinetic photovoltage along semiconductor-water interfaces
Source: Nat Commun. 2021 Aug 17;12:4998. doi: 10.1038/s41467-021-25318-8 (PMC8371154; doi:10.1038/s41467-021-25318-8)
Supplement: Supplementary file 4 — Supplementary Software 1 [file 41467_2021_25318_MOESM4_ESM.zip › Supplementary Software 1/main.m]

% Running for the simulation of moving-light-beam-induced potential (fv) and charge (Q) redistribution along the x axis.
%Parameters adopt International System of Units.
% xL and xR are the left and right terminal of the Si Strip;L is the length of light beam.
% c is capacitance per unit length here, instead of capacitance per unit area (c/W) in the manuscript where W prensents the width of the silicon strip. 
%Other parameters are corresponding to Supplementary Fig. 9a, where rhow and rhov are the equivalent reisistivity per unit length of water and Si, respectively. Sigma and V0 and is conductance across the interface and illumination-induced surface photovoltage, respectively.
% t1 and t2 are the moment the light beam stats and stops moving,respectively; Trun is the moment the code stop running.
% s is the light beam displacement.
% v is the velocity of the light beam.
% Vsi is the voltage between xL and xR (the left and right terminal of the Si strip)
clear
close all
global xL xR L
xL=-0.02;xR=0.05;L=0.01; 
global rhow rhov c sigma V0
rhow=150000;rhov=100000;c=0.003;sigma=0.01;V0=0.2;
global v t1 t2 Trun  
t1=5;
s=0.01;
v=0.004;

Vmax=[0];
velocity=[0];
for vv=v:0.001:v
    t2=s/vv+t1;
    Trun=t2;
    realtime
    figure(2)
    hold on
    plot(0:tau:Trun,Vsi)
    xlabel('Time')
    ylabel('Vsi')
    % plot Vmax-velocity
    figure(3)
    Vmax(end+1)=Vsi(end);
    velocity(end+1)=vv;
    plot(velocity,Vmax)
    title(['ρw=' num2str(rhow) ' ρv=' num2str(rhov) ' c=' num2str(c) ' σ=' num2str(sigma) ' V0=' num2str(V0)])
    xlabel('velocity')
    ylabel('Vmax')
end
