# Supplementary material for: Kinetic photovoltage along semiconductor-water interfaces
Source: Nat Commun. 2021 Aug 17;12:4998. doi: 10.1038/s41467-021-25318-8 (PMC8371154; doi:10.1038/s41467-021-25318-8)
Supplement: Supplementary file 4 — Supplementary Software 1 [file 41467_2021_25318_MOESM4_ESM.zip › Supplementary Software 1/main_OnOff.m]

% Running for the simulation of the sudden illumination of static light beam at abriraty x position.
% xL and xR are the left and right terminal of the Si Strip;L is the length of light beam.
% rhow and rhov are the equivalent reisistivity per unit length of water and Si, respectively.
% t1 and t2 are the moment the light beam stats and stops moving,respectively; Trun is the moment the code stop running.

clear
close all
global xL xR L
xL=-0.02;xR=0.08;L=0.005;

global rhow rhov c sigma V0
rhow=200000;rhov=50000;c=0.002;sigma=0.00062;V0=0.1;
global Trun 
Trun=4;

Vmax=[];
xLposition=[];

realtime
figure(2)
hold on
plot(0:tau:Trun,Vsi)
%plot Vmax-velocity
figure(3)
Vmax(end+1)=Vsi(find(abs(Vsi)==max(abs(Vsi))));
xLposition(end+1)=xL;
plot(xLposition,Vmax)
title(['ρw=' num2str(rhow) ' ρv=' num2str(rhov) ' c=' num2str(c) ' σ=' num2str(sigma) ' V0=' num2str(V0)])
xlabel('xLposition')
ylabel('Vmax')
