# Supplementary material for: Kinetic photovoltage along semiconductor-water interfaces
Source: Nat Commun. 2021 Aug 17;12:4998. doi: 10.1038/s41467-021-25318-8 (PMC8371154; doi:10.1038/s41467-021-25318-8)
Supplement: Supplementary file 4 — Supplementary Software 1 [file 41467_2021_25318_MOESM4_ESM.zip › Supplementary Software 1/read me.txt]

This folder contains files for running circuit simulations for manuscript 'Kinetic photovoltage along semiconductor-water interfaces'.

##System requirements
The code was written for use in MATLAB and run on normal personal computers. Matlab R2018b has been tested on.


## Files:
No installation is required. Unzipped the file and place them in a user-defined location.
- main.m: Running for the simulation of moving-light-beam-induced potential (fv) and charge (Q) redistribution along the x axis.
- main_OnOff.m: Running for the simulation of the sudden illumination of static light beam at abriraty x position.
- realtime.m: MATLAB code for solving equations, as described in the Supplementary Information.
- u.m: MATLAB Function representing the light beam induced surface potential change, i.e. applied bias in the circuit model, along the x axis.

## Demo:
1. Run the program by entering "main" in the command line for the simulation of moving light beam or "main_OnOff" for the static illumination. 
2. Pop-up Figure1 is expected to output the real-time distribution image of silicon potential (fv), bias (u), charge over capacitance (Q/c) and Current over charge density (I/σ) along x axis, which is used for Fig. 2b and c. Pop-up Figure2 showing Vsi-time curve is voltage response between two terminals along x, which is used for Fig. 2d and Fig. 3a.
Expected run time is <5 min.

## Instructions for use:
1. Modify the values of variables in "main.m" or "main_OnOff.m" to control size (xL, xR, L), light beam movement (v, s, t1, Trun) and circuit parameters (rhow, rhov, c, sigma, V0). 
2. Run the program by entering "main" in the command line  in MATLAB for the simulation of moving light beam or "main_OnOff" for the static illumination. 
Estimated run time is <10 min if Trun<10 s.
3. The parameters in the codes adopt International System of Units. Notice that c is capacitance per unit length here, instead of capacitance per unit area in the manuscript.
