# Supplementary material for: Kinetic photovoltage along semiconductor-water interfaces
Source: Nat Commun. 2021 Aug 17;12:4998. doi: 10.1038/s41467-021-25318-8 (PMC8371154; doi:10.1038/s41467-021-25318-8)
Supplement: Supplementary file 4 — Supplementary Software 1 [file 41467_2021_25318_MOESM4_ESM.zip › Supplementary Software 1/realtime.m]

% Real-time response of the circuit.
global Trun 
global rhow rhov c sigma V0 
global xL xR 

rho=rhov+rhow;
Delta=.0002;tau=0.001;%Delta is the space step and tau is the time step.
x=xL:Delta:xR;
f0=x'*0;
A=f0*f0';y=f0;
Q=x'*0; %charge
%A*f1=y(f0);
figure(1)
h1=plot(x,f0,'LineWidth',1);
hold on
h2=plot(x,u(x,0),'--');
h3=plot(x,Q);
h4=plot(x,Q);
axis([xL xR -0.2*V0 1.2*V0])
xlabel('x')
ylabel('Voltage')

Vsi=[];
for t=0:tau:Trun 
    for i=2:length(f0)-1
        A(i,i-1:i+1)=[1 -2 1]/rho/sigma/Delta^2/tau-[0 1 0]/tau;
        y(i)=-1/rho/c/Delta^2*(f0(i-1)-2*f0(i)+f0(i+1))...
            +1/rho/sigma/Delta^2/tau*(f0(i-1)-2*f0(i)+f0(i+1))...
            -1/tau*f0(i)...
            +(u(x(i),t+tau)-u(x(i),t))/tau;
    end
    A(1,1:2)=[-1 1]/Delta;y(1)=0;
    A(end,end-1:end)=[-1 1]/Delta;y(end)=0;
    f1=A\y;
    f0=f1;
    fv=f1/(1+rhow/rhov);
    I=4*del2(f1,Delta)/rho;
    Q=Q+I*tau;
    if mod(t/tau,100)==0
        set(h1,'yData',fv)
        set(h2,'yData',u(x,t))
        set(h3,'yData',Q/c)
        set(h4,'yData',I/sigma)
        drawnow;
        pause(.01)
        title(['t=' num2str(t,'%2.2f')])
        legend('fv','u','Q/c','I/\sigma')
    end
    Vsi=[Vsi fv(end)-fv(1)];
end
