# Supplementary material for: Kinetic photovoltage along semiconductor-water interfaces
Source: Nat Commun. 2021 Aug 17;12:4998. doi: 10.1038/s41467-021-25318-8 (PMC8371154; doi:10.1038/s41467-021-25318-8)
Supplement: Supplementary file 4 — Supplementary Software 1 [file 41467_2021_25318_MOESM4_ESM.zip › Supplementary Software 1/u.m]

% Function representing the light beam induced surface potential change, i.e. applied bias in the circuit model, along the x axis.
function r1=u(x,t)
global v t1 t2 V0 L %v:velocity of light beam��
r=x;

dL=0.0005;
for i=1:length(x)
    x1=x(i)-((t-t2)*(t<=t2)+t2-t1)*v*(t>t1);
    if x1<0
        r(i)=0;
    elseif x1<dL
        r(i)=x1*(V0/dL);
    elseif x1<L-dL
        r(i)=V0;
    elseif x1<L
        r(i)=V0-(x1-L+dL)*(V0/dL);
    else
        r(i)=0;
    end
end
r1=r*atan(1000*t)*2/pi;
